# Supplementary material for: Our Experience in Diagnosing and Treating Breast Implant-Associated Anaplastic Large Cell Lymphoma (BIA-ALCL)
Source: J Clin Med. 2024 Jan 9;13(2):366. doi: 10.3390/jcm13020366 (PMC10816524; doi:10.3390/jcm13020366)
Supplement: Supplementary file 1 [file jcm-13-00366-s001.zip]

Archive with 2 entries (2 files):
- Video S1.mp4
- Video S2.mov
